# Supplementary material for: Genome-wide analysis of brain and gonad transcripts reveals changes of key sex reversal-related genes expression and signaling pathways in three stages of Monopterus albus
Source: PLoS One. 2017 Mar 20;12(3):e0173974. doi: 10.1371/journal.pone.0173974 (PMC5358790; doi:10.1371/journal.pone.0173974)
Supplement: S1 Table — (XLSX) [file pone.0173974.s001.xlsx]

## Sheet: S1 Table
S1 Table. Primers used in this study for validalation of unigene by RT-qPCR
Unigene id	Gene symbol	Primer	Sequence (5'-3')	Usage
comp160752_c1	zpsbp3	Forward	GAAATGGTCAGTTGATCCAACCAG	for cloning
		Reverse	CTCTCCATGAAGTAAGACTTGGCT
		Forward	CACCTTTTCTCTGATGTACTTGCC	for qPCR
		Reverse	CGTATTGCCGTCTTTGATAGTGAC
comp73847_c0	chps2	Forward	GAAAACTTTCAGCTCCATCTGTCC	for cloning
		Reverse	TGAGCAGGATATCATGGCTAATGG
		Forward	CGCTCCTCCAAAGCTGAAGATAT	for qPCR
		Reverse	GGAATCATGGCTAATGGTGAAGC
comp150930_c0	foxn5	Forward	CTAGGGAAATCCAAACATCACTGC	for cloning
		Reverse	CAAATTACATCTGGGCAGGACATG
		Forward	ACAGCTTTACCAGAGAGCACTTC	for qPCR
		Reverse	CAAAAACAGGACTTCCTCTTGCC
comp160618_c0	spef2	Forward	CTCACTTTAACTTGAAGGCCTGTG	for cloning
		Reverse	CACACTCTCATCAGGGATATCCAG
		Forward	ATAGTAGAGGCTATCAGGCAGGT	for qPCR
		Reverse	CAGGTAGGCTTGAGTGATGTTCA
comp146331_c0	maats1	Forward	CAGACAGACTACAGGGAAAGTGAA	for cloning
		Reverse	GGAAAAGTATGCCTGAGAATCTGC
		Forward	ACCAAGCTACACAAGATCCACAA	for qPCR
		Reverse	CTGCATAGTGTTTGACAATGCCA
comp134575_c0	gal3	Forward	CTTGATGGTGGGTTCAGTGGT	for cloning
		Reverse	CTGTTCCTGACAATGACCTTCTTG
		Forward	GCCCTACAATCATAACCTGTCCAT	for qPCR
		Reverse	GCTAGATCCACTGTGAACATGTTG
comp67196_c0	spag6	Forward	CAGGTTCTATAAGAAAGCAGCAGC	for cloning
		Reverse	ATTCTTCCTGACATACTCATCCGG
		Forward	GACATTTCCAAACACACACCAGA	for qPCR
		Reverse	AGTGTTTACTGATCTGGCTGAGG
comp144167_c0	17β-hsd	Forward	ATGGATTCGATGAACGCTAAGGA	for cloning
		Reverse	GCTGTCATCAGCAATCTCCCTA
		Forward	CTCTACAGGCTGCTCTCA	for qPCR
		Reverse	CAATGGTCTTGGTCTCTACT
comp64143_c0	dmc1	Forward	AAATGAAAGCTGCTGAGGATCAGG	for cloning
		Reverse	CACTCTTTGGCATCAGTGACTCC
		Forward	TGTGTCACTGCTCAACTG	for qPCR
		Reverse	AAGACTCCTCCTTCCTCAT
KC011267.1＊	rpl17	Forward	GTTGTAGCGACGGAAAGGGAC	for qPCR
		Reverse	GACTAAATCATGCAAGTCGAGGG
＊ indicate the Gene Bank# in NCBI
