# Supplementary material for: Genome-wide analysis of brain and gonad transcripts reveals changes of key sex reversal-related genes expression and signaling pathways in three stages of Monopterus albus
Source: PLoS One. 2017 Mar 20;12(3):e0173974. doi: 10.1371/journal.pone.0173974 (PMC5358790; doi:10.1371/journal.pone.0173974)
Supplement: S2 Table — (XLSX) [file pone.0173974.s002.xlsx]

## Sheet: S2 Table
S2 Table. Genes differentially expressed between F_brain and I_brain
Gene_id	F_brain read count	I_brain read count	log2.Fold_change.	p.value	q.value
comp164459_c3	5911.12	1562.8	1.9193	0	0
comp96240_c0	528.602	1112.62	-1.0737	3.53e-57	1.06e-52
comp92488_c0	974.113	366.179	1.4115	1.04e-55	2.5e-51
comp164514_c1	201.631	29.2909	2.7832	8.86e-31	1.06e-26
comp158538_c0	18.0178	155.674	-3.111	2.2e-30	2.4e-26
comp88640_c0	346.912	100.352	1.7895	1.07e-29	1.07e-25
comp162769_c0	554.871	221.586	1.3243	2.45e-29	2.1e-25
comp165312_c1	62.5275	227.926	-1.866	6.28e-26	4.43e-22
comp92790_c0	486.752	198.561	1.2936	5.55e-25	3.51e-21
comp165983_c1	2.50886	95.5545	-5.2512	5.56e-25	3.51e-21
comp164946_c0	163.274	353.605	-1.1148	2.69e-20	1.61e-16
comp162057_c0	141.309	307.025	-1.1195	6.29e-18	3.28e-14
comp150997_c0	58.8398	2.69843	4.4466	3.87e-14	1.72e-10
comp165477_c1	229.191	90.017	1.3483	2.18e-13	8.71e-10
comp164609_c3	71.4206	176.647	-1.3065	2.74e-13	1.06e-09
comp163108_c4	65.3137	163.822	-1.3267	1.14e-12	4.02e-09
comp144690_c0	137.066	40.2066	1.7694	1.74e-12	5.81e-09
comp165699_c0	68.1716	165.275	-1.2776	3.47e-12	1.13e-08
comp163394_c1	82.5584	15.2602	2.4356	8.89e-12	2.67e-08
comp155234_c0	71.2142	159.04	-1.1591	1.93e-10	5.26e-07
comp164098_c0	89.6385	21.8402	2.0371	2.64e-10	6.88e-07
comp151842_c1	0.591547	33.1607	-5.8088	1.09e-09	2.6e-06
comp166015_c0	98.2424	28.5206	1.7843	1.86e-09	4.21e-06
comp165910_c0	33.9618	96.9591	-1.5135	2.08e-09	4.63e-06
comp135664_c0	7.51265	47.3716	-2.6566	4.37e-09	9.54e-06
comp157139_c1	49.3061	7.13585	2.7886	1.13e-08	2.19e-05
comp159212_c3	63.3641	134.553	-1.0864	2.3e-08	4.32e-05
comp162709_c0	35.5986	4.1376	3.105	2.85e-07	0.000468
comp160584_c5	43.3562	98.6723	-1.1864	3.41e-07	0.000553
comp163819_c7	38.4505	89.0186	-1.2111	8.86e-07	0.001363
comp158470_c2	38.938	87.6202	-1.1701	1.96e-06	0.002764
