# Supplementary material for: Genome-wide analysis of brain and gonad transcripts reveals changes of key sex reversal-related genes expression and signaling pathways in three stages of Monopterus albus
Source: PLoS One. 2017 Mar 20;12(3):e0173974. doi: 10.1371/journal.pone.0173974 (PMC5358790; doi:10.1371/journal.pone.0173974)
Supplement: S3 Table — (XLSX) [file pone.0173974.s003.xlsx]

## Sheet: S3 Table
S3 Table. Genes differentially expressed between M_brain and I_brain.
Gene_id	M_brain read count	I_brain read count	log2.Fold_change.	p.value	q.value
comp165983_c1	3.31869	97.2175	-4.8725	1.52e-24	1.83e-20
comp115076_c0	1.67758	25.5017	-3.9261	6.22e-07	0.0015022
comp135664_c0	5.17862	48.196	-3.2183	1.92e-10	8.02e-07
comp167406_c0	4.23042	35.8427	-3.0828	7.11e-08	0.00019975
comp165910_c0	29.8223	98.6466	-1.7259	1.45e-10	6.26e-07
comp156580_c2	1185.5	2816.64	-1.2485	2.96e-163	3.57e-158
comp158538_c0	66.81	158.384	-1.2453	1.2e-10	5.38e-07
comp161085_c0	128.007	55.7352	1.1996	2.22e-07	0.00059669
comp94351_c0	105.594	43.164	1.2906	5.81e-07	0.0014619
comp165911_c0	350.383	124.866	1.4885	1.98e-24	2.17e-20
comp164514_c1	86.2017	29.8007	1.5324	2.3e-07	0.00060279
comp88640_c0	302.037	102.098	1.5648	7.49e-23	7.54e-19
comp163269_c0	82.3134	26.8167	1.618	1.37e-07	0.0003769
comp144690_c0	149.633	40.9064	1.871	2.87e-15	1.83e-11
comp165831_c0	875.612	237.834	1.8803	6.39e-82	2.57e-77
comp115499_c0	71.8077	14.4286	2.3152	2.98e-10	1.2e-06
comp165869_c0	53.1381	7.80912	2.7665	1.85e-09	6.78e-06
comp155198_c0	99.2322	14.4591	2.7788	1.83e-16	1.3e-12
comp165724_c0	132.613	17.7041	2.9051	1.99e-22	1.85e-18
comp123606_c0	62.6904	7.07702	3.147	3.23e-12	1.62e-08
comp158669_c0	66.155	5.30776	3.6397	2.59e-14	1.42e-10
comp127998_c0	28.6604	0.305044	6.5539	4.21e-08	0.00013022
comp132346_c0	733.21	0	10.518	1.2e-111	7.26e-107
comp166341_c1	259.699	0.030504	13.056	1.07e-26	1.44e-22
comp166341_c0	870.716	0.061009	13.801	5.46e-74	1.65e-69
