# Supplementary material for: Genome-wide analysis of brain and gonad transcripts reveals changes of key sex reversal-related genes expression and signaling pathways in three stages of Monopterus albus
Source: PLoS One. 2017 Mar 20;12(3):e0173974. doi: 10.1371/journal.pone.0173974 (PMC5358790; doi:10.1371/journal.pone.0173974)
Supplement: S4 Table — (XLSX) [file pone.0173974.s004.xlsx]

## Sheet: S4 Table
S4 Table. Genes differentially expressed between F_brain and M_brain.
Gene_id	F_brain read count	M_brain read count	log2.Fold_change.	p.value	q.value
comp156580_c2	5217.32	1169.14	2.1579	0	0
comp164459_c3	5691.23	1781.8	1.6754	0	0
comp166341_c0	12.4964	858.703	-6.1026	6.3e-203	2.41e-198
comp132346_c0	8.1411	723.095	-6.4728	1.83e-169	5.24e-165
comp96240_c0	508.939	1350.28	-1.4077	1.06e-86	2.44e-82
comp166341_c1	3.08223	256.116	-6.3767	1.85e-61	3.03e-57
comp165831_c0	413.105	863.532	-1.0637	1.47e-36	1.68e-32
comp161692_c0	376.133	766.54	-1.0271	6.75e-31	7.04e-27
comp165911_c0	125.775	345.549	-1.458	1.18e-24	9.02e-21
comp165724_c0	21.1689	130.784	-2.6272	1.33e-20	7.26e-17
comp166009_c0	129.204	319.56	-1.3064	1.3e-19	6.48e-16
comp164097_c0	162.151	364.392	-1.1682	8.51e-19	4.07e-15
comp158669_c0	5.96344	65.2423	-3.4516	6.77e-14	2.59e-10
comp152266_c0	137.47	41.1793	1.7391	1.04e-13	3.86e-10
comp164514_c1	194.131	85.0125	1.1913	2.51e-11	8.01e-08
comp165312_c1	60.2016	157.491	-1.3874	2.68e-11	8.31e-08
comp152766_c0	69.852	15.861	2.1388	1.23e-09	3.45e-06
comp150997_c0	56.651	9.85469	2.5232	1.59e-09	4.25e-06
comp164098_c0	86.3041	25.2838	1.7712	2.43e-09	6.33e-06
comp163395_c2	29.4822	91.9939	-1.6417	7.81e-09	1.95e-05
comp155198_c0	33.3913	97.8632	-1.5513	1.11e-08	2.71e-05
comp167406_c0	37.9918	4.17206	3.1869	2.71e-08	6.48e-05
comp165869_c0	10.1432	52.405	-2.3692	2.81e-08	6.58e-05
comp163108_c4	62.8842	141.273	-1.1677	3.58e-08	8.22e-05
comp158538_c0	17.3476	65.8883	-1.9253	4.79e-08	0.00010765
comp123606_c0	16.1147	61.8256	-1.9398	1.07e-07	0.00022679
comp159562_c3	14.004	54.7043	-1.9658	4.56e-07	0.00087657
comp115499_c0	22.8487	70.8171	-1.632	4.58e-07	0.00087657
comp164335_c0	2.17766	27.8978	-3.6793	5.13e-07	0.00096526
comp162696_c0	4.48933	33.7002	-2.9082	6.28e-07	0.0011626
comp165815_c0	54.1072	118.94	-1.1363	7.58e-07	0.0013805
comp115076_c0	25.2944	1.65444	3.9344	8.8e-07	0.0015765
comp164609_c3	68.7638	138.893	-1.0142	1.13e-06	0.0019966
